# Supplementary material for: A new toad species of the genus Brachytarsophrys Tian & Hu, 1983 (Anura, Megophryidae) from Guizhou Province, China
Source: Biodivers Data J. 2022 Feb 18;10:e79984. doi: 10.3897/BDJ.10.e79984 (PMC8881434; doi:10.3897/BDJ.10.e79984)
Supplement: XML Treatment for Brachytarsophrys qiannanensis [file BDJ.10.e79984-treatment1.xml]

<!DOCTYPE tp:taxon-treatment
  PUBLIC "-//TaxonX//DTD Taxonomic Treatment Publishing DTD v0 20100105//EN" "tax-treatment-NSO.dtd">
<tp:taxon-treatment xmlns:tp="http://www.plazi.org/taxpub"><tp:treatment-meta><mixed-citation publication-type="journal"><person-group><name><surname>Li</surname><given-names>Shize</given-names></name><name><surname>Liu</surname><given-names>Jing</given-names></name><name><surname>Yang</surname><given-names>Guiping</given-names></name><name><surname>Wei</surname><given-names>Gang</given-names></name><name><surname>Su</surname><given-names>Haijun</given-names></name></person-group><article-title>A new toad species of the genus <italic><tp:taxon-name><tp:taxon-name-part taxon-name-part-type="genus" reg="Brachytarsophrys">Brachytarsophrys</tp:taxon-name-part></tp:taxon-name></italic> Tian &amp; Hu, 1983 (<tp:taxon-name><tp:taxon-name-part taxon-name-part-type="order">Anura</tp:taxon-name-part></tp:taxon-name>, <tp:taxon-name><tp:taxon-name-part taxon-name-part-type="family">Megophryidae</tp:taxon-name-part></tp:taxon-name>) from Guizhou Province, China</article-title><source>Biodivers Data J</source><day>18</day><month>02</month><year>2022</year><volume>10</volume><pub-id pub-id-type="doi">10.3897/BDJ.10.e79984</pub-id></mixed-citation></tp:treatment-meta><tp:nomenclature><tp:taxon-name>
            <object-id xmlns:xlink="http://www.w3.org/1999/xlink" content-type="arpha" xlink:type="simple">1C96298F-ABE7-5CCC-850D-EEF593050D6E</object-id>
            <tp:taxon-name-part taxon-name-part-type="genus">Brachytarsophrys</tp:taxon-name-part>
            <tp:taxon-name-part taxon-name-part-type="species">qiannanensis</tp:taxon-name-part>
            <object-id xmlns:xlink="http://www.w3.org/1999/xlink" content-type="zoobank" xlink:type="simple" object-id-type="ZooBank">92662CAA-955E-41B2-B991-8905E6E65FFA</object-id>
          </tp:taxon-name><tp:taxon-authority>Li, Liu, Yang, Wei, &amp; Su</tp:taxon-authority><tp:taxon-status xmlns:xlink="http://www.w3.org/1999/xlink" xlink:type="simple">sp. n.</tp:taxon-status></tp:nomenclature><tp:treatment-sec sec-type="materials"><title>Materials</title><list list-type="alpha-lower" list-content="occurrences"><list-item><p><bold>Type status:</bold> <named-content xmlns:xlink="http://www.w3.org/1999/xlink" content-type="dwc:typeStatus" xlink:type="simple">Holotype</named-content>. <bold>Occurrence:</bold> recordedBy: <named-content xmlns:xlink="http://www.w3.org/1999/xlink" content-type="dwc:recordedBy" xlink:type="simple">Jing Liu</named-content>; individualID: <named-content xmlns:xlink="http://www.w3.org/1999/xlink" content-type="dwc:individualID" xlink:type="simple">CIB LB20210806054</named-content>; individualCount: <named-content xmlns:xlink="http://www.w3.org/1999/xlink" content-type="dwc:individualCount" xlink:type="simple">1</named-content>; sex: <named-content xmlns:xlink="http://www.w3.org/1999/xlink" content-type="dwc:sex" xlink:type="simple">male</named-content>; lifeStage: <named-content xmlns:xlink="http://www.w3.org/1999/xlink" content-type="dwc:lifeStage" xlink:type="simple">adult</named-content>; <bold>Taxon:</bold> scientificName: <named-content xmlns:xlink="http://www.w3.org/1999/xlink" content-type="dwc:scientificName" xlink:type="simple"><italic><tp:taxon-name><tp:taxon-name-part taxon-name-part-type="genus" reg="Brachytarsophrys">Brachytarsophrys</tp:taxon-name-part><tp:taxon-name-part taxon-name-part-type="species" reg="qiannanensis">qiannanensis</tp:taxon-name-part></tp:taxon-name></italic></named-content>; kingdom: <named-content xmlns:xlink="http://www.w3.org/1999/xlink" content-type="dwc:kingdom" xlink:type="simple"><tp:taxon-name><tp:taxon-name-part taxon-name-part-type="kingdom">Animalia</tp:taxon-name-part></tp:taxon-name></named-content>; phylum: <named-content xmlns:xlink="http://www.w3.org/1999/xlink" content-type="dwc:phylum" xlink:type="simple"><tp:taxon-name><tp:taxon-name-part taxon-name-part-type="phylum">Chordata</tp:taxon-name-part></tp:taxon-name></named-content>; class: <named-content xmlns:xlink="http://www.w3.org/1999/xlink" content-type="dwc:class" xlink:type="simple"><tp:taxon-name><tp:taxon-name-part taxon-name-part-type="class">Amphibia</tp:taxon-name-part></tp:taxon-name></named-content>; order: <named-content xmlns:xlink="http://www.w3.org/1999/xlink" content-type="dwc:order" xlink:type="simple"><tp:taxon-name><tp:taxon-name-part taxon-name-part-type="order">Anura</tp:taxon-name-part></tp:taxon-name></named-content>; family: <named-content xmlns:xlink="http://www.w3.org/1999/xlink" content-type="dwc:family" xlink:type="simple"><tp:taxon-name><tp:taxon-name-part taxon-name-part-type="family">Megophryidae</tp:taxon-name-part></tp:taxon-name></named-content>; genus: <named-content xmlns:xlink="http://www.w3.org/1999/xlink" content-type="dwc:genus" xlink:type="simple"><tp:taxon-name><tp:taxon-name-part taxon-name-part-type="genus">Brachytarsophrys</tp:taxon-name-part></tp:taxon-name></named-content>; <bold>Location:</bold> higherGeography: <named-content xmlns:xlink="http://www.w3.org/1999/xlink" content-type="dwc:higherGeography" xlink:type="simple">South-western China</named-content>; country: <named-content xmlns:xlink="http://www.w3.org/1999/xlink" content-type="dwc:country" xlink:type="simple">China</named-content>; stateProvince: <named-content xmlns:xlink="http://www.w3.org/1999/xlink" content-type="dwc:stateProvince" xlink:type="simple">Guizhou Province</named-content>; county: <named-content xmlns:xlink="http://www.w3.org/1999/xlink" content-type="dwc:county" xlink:type="simple">Libo County</named-content>; municipality: <named-content xmlns:xlink="http://www.w3.org/1999/xlink" content-type="dwc:municipality" xlink:type="simple">Qiannan Autonomous Prefecture</named-content>; locality: <named-content xmlns:xlink="http://www.w3.org/1999/xlink" content-type="dwc:locality" xlink:type="simple">Changniu Village</named-content>; verbatimElevation: <named-content xmlns:xlink="http://www.w3.org/1999/xlink" content-type="dwc:verbatimElevation" xlink:type="simple">1190</named-content>; verbatimCoordinates: <named-content xmlns:xlink="http://www.w3.org/1999/xlink" content-type="dwc:verbatimCoordinates" xlink:type="simple"><named-content content-type="dwc:verbatimCoordinates" xlink:type="simple">25.572492°N, 108.274189°E</named-content></named-content>; georeferenceSources: <named-content xmlns:xlink="http://www.w3.org/1999/xlink" content-type="dwc:georeferenceSources" xlink:type="simple">georeferenceSources</named-content>; <bold>Identification:</bold> identifiedBy: <named-content xmlns:xlink="http://www.w3.org/1999/xlink" content-type="dwc:identifiedBy" xlink:type="simple">Shize Li</named-content>; <bold>Event:</bold> eventDate: <named-content xmlns:xlink="http://www.w3.org/1999/xlink" content-type="dwc:eventDate" xlink:type="simple">06/08/2021</named-content>; <bold>Record Level:</bold> type: <named-content xmlns:xlink="http://www.w3.org/1999/xlink" content-type="dwc:type" xlink:type="simple">Even</named-content></p></list-item><list-item><p><bold>Type status:</bold> <named-content xmlns:xlink="http://www.w3.org/1999/xlink" content-type="dwc:typeStatus" xlink:type="simple">Paratype</named-content>. <bold>Occurrence:</bold> recordedBy: <named-content xmlns:xlink="http://www.w3.org/1999/xlink" content-type="dwc:recordedBy" xlink:type="simple">Jing Liu</named-content>; individualID: <named-content xmlns:xlink="http://www.w3.org/1999/xlink" content-type="dwc:individualID" xlink:type="simple">CIB LB20210806055-57</named-content>; individualCount: <named-content xmlns:xlink="http://www.w3.org/1999/xlink" content-type="dwc:individualCount" xlink:type="simple">3</named-content>; sex: <named-content xmlns:xlink="http://www.w3.org/1999/xlink" content-type="dwc:sex" xlink:type="simple">3 females</named-content>; lifeStage: <named-content xmlns:xlink="http://www.w3.org/1999/xlink" content-type="dwc:lifeStage" xlink:type="simple">adul</named-content>; <bold>Taxon:</bold> scientificName: <named-content xmlns:xlink="http://www.w3.org/1999/xlink" content-type="dwc:scientificName" xlink:type="simple"><italic><tp:taxon-name><tp:taxon-name-part taxon-name-part-type="genus" reg="Brachytarsophrys">Brachytarsophrys</tp:taxon-name-part><tp:taxon-name-part taxon-name-part-type="species" reg="qiannanensis">qiannanensis</tp:taxon-name-part></tp:taxon-name></italic></named-content>; kingdom: <named-content xmlns:xlink="http://www.w3.org/1999/xlink" content-type="dwc:kingdom" xlink:type="simple"><tp:taxon-name><tp:taxon-name-part taxon-name-part-type="kingdom">Animalia</tp:taxon-name-part></tp:taxon-name></named-content>; phylum: <named-content xmlns:xlink="http://www.w3.org/1999/xlink" content-type="dwc:phylum" xlink:type="simple"><tp:taxon-name><tp:taxon-name-part taxon-name-part-type="phylum">Chordata</tp:taxon-name-part></tp:taxon-name></named-content>; class: <named-content xmlns:xlink="http://www.w3.org/1999/xlink" content-type="dwc:class" xlink:type="simple"><tp:taxon-name><tp:taxon-name-part taxon-name-part-type="class">Amphibia</tp:taxon-name-part></tp:taxon-name></named-content>; order: <named-content xmlns:xlink="http://www.w3.org/1999/xlink" content-type="dwc:order" xlink:type="simple"><tp:taxon-name><tp:taxon-name-part taxon-name-part-type="order">Anura</tp:taxon-name-part></tp:taxon-name></named-content>; family: <named-content xmlns:xlink="http://www.w3.org/1999/xlink" content-type="dwc:family" xlink:type="simple"><tp:taxon-name><tp:taxon-name-part taxon-name-part-type="family">Megophryidae</tp:taxon-name-part></tp:taxon-name></named-content>; subgenus: <named-content xmlns:xlink="http://www.w3.org/1999/xlink" content-type="dwc:subgenus" xlink:type="simple"><tp:taxon-name><tp:taxon-name-part taxon-name-part-type="subgenus">Brachytarsophrys</tp:taxon-name-part></tp:taxon-name></named-content>; <bold>Location:</bold> higherGeography: <named-content xmlns:xlink="http://www.w3.org/1999/xlink" content-type="dwc:higherGeography" xlink:type="simple">South-western China</named-content>; country: <named-content xmlns:xlink="http://www.w3.org/1999/xlink" content-type="dwc:country" xlink:type="simple">China</named-content>; stateProvince: <named-content xmlns:xlink="http://www.w3.org/1999/xlink" content-type="dwc:stateProvince" xlink:type="simple">Guizhou Province</named-content>; county: <named-content xmlns:xlink="http://www.w3.org/1999/xlink" content-type="dwc:county" xlink:type="simple">Libo County</named-content>; municipality: <named-content xmlns:xlink="http://www.w3.org/1999/xlink" content-type="dwc:municipality" xlink:type="simple">Qiannan Autonomous Prefecture</named-content>; locality: <named-content xmlns:xlink="http://www.w3.org/1999/xlink" content-type="dwc:locality" xlink:type="simple">Changniu Village</named-content>; verbatimCoordinates: <named-content xmlns:xlink="http://www.w3.org/1999/xlink" content-type="dwc:verbatimCoordinates" xlink:type="simple"><named-content content-type="dwc:verbatimCoordinates" xlink:type="simple">25.572492°N, 108.274189°E</named-content></named-content>; georeferenceSources: <named-content xmlns:xlink="http://www.w3.org/1999/xlink" content-type="dwc:georeferenceSources" xlink:type="simple">Google Earth</named-content>; <bold>Identification:</bold> identifiedBy: <named-content xmlns:xlink="http://www.w3.org/1999/xlink" content-type="dwc:identifiedBy" xlink:type="simple">Shize Li</named-content>; <bold>Event:</bold> eventDate: <named-content xmlns:xlink="http://www.w3.org/1999/xlink" content-type="dwc:eventDate" xlink:type="simple">06/08/2021</named-content>; <bold>Record Level:</bold> type: <named-content xmlns:xlink="http://www.w3.org/1999/xlink" content-type="dwc:type" xlink:type="simple">Even</named-content></p></list-item></list></tp:treatment-sec><tp:treatment-sec sec-type="Diagnosis"><title>Diagnosis</title><p>Morphometric measurements for specimens examined are given in Table <xref ref-type="table" rid="T7618439">2</xref> and Suppl. material <xref ref-type="supplementary-material" rid="S7618385">1</xref>. See Fig. <xref ref-type="fig" rid="F7618416">2</xref>A-E for dorsal and ventral view of body, dorsal and ventral view of hand and ventral view of foot.</p><p><italic><tp:taxon-name><tp:taxon-name-part taxon-name-part-type="genus" reg="Brachytarsophrys">Brachytarsophrys</tp:taxon-name-part><tp:taxon-name-part taxon-name-part-type="species" reg="qiannanensis">qiannanensis</tp:taxon-name-part></tp:taxon-name></italic> sp. nov. could be distinguished from its congeners by a combination of the following morphological characters: (1) body size small (SVL 70.1 mm in male and 80.1 – 84.9 mm in females); (2) tongue pyriform, feebly notched posteriorly; (3) tibiotarsal articulation reaching to commissure of jaw when leg stretched forward; (4) toes about one third to two thirds webbed in males; (5) male with a single subgular vocal sac and a brown nuptial pad present on the dorsal surface of the first finger.</p><sec sec-type="Description of holotype"><title>Description of holotype</title><p>An adult male, SVL 70.1 mm; head enormous, extremely depressed, about 1.7 times as broad as long; snout short, rounded in dorsal view, slightly protruding beyond margin of lower jaw; canthus rostralis indistinct; loreal region very oblique, slightly concave; nostril closing to the tip of snout; tympanum not obvious; eye large, eye diameter 31 % of head length; maxillary teeth present, vomerine teeth present on two vomerine ridges; tongue pyriform, notched posteriorly.</p><p>Fore-limbs short and moderately robust, the length of lower arm and hand 42 % of SVL; fingers rather short without web, relative finger lengths: I &lt; II &lt; V &lt; III; tips of digits round, feebly dilated; lateral fringes absent; metacarpal tubercle two, inner one significantly enlarged, outer one slightly enlarged.</p><p>Hind-limbs relatively short and robust, heels not meeting when thighs are positioned at right angles to the body, tibiotarsal articulation reaching to commissure of jaw when leg stretched forward; tibia length longer than thigh length; relative toe lengths I &lt; II &lt; V &lt; III &lt; IV; tips of toes round, slightly dilated; toes about one third to two thirds webbed and lateral fringe wide, the webbing formula is I (1) - (2<sup>+</sup>) II (2-) - (3-) III (2½) - (4-) IV (4<sup>++</sup>) - (2-) V; inner metatarsal tubercle oval-shaped; outer metatarsal tubercle absent.</p><p>Dorsal skin rough, several conical tubercles scattered on flank of trunk, dorsum of body and limbs; upper eyelid with several tubercles and one enlarged to form horn; tubercles on the dorsum forming a U-marking on the anterior dorsum; a dark brown streak on dorsum of head and between the eyes; supratympanic fold distinct, from posterior corner of eye to a level above the shoulder.</p><p>Ventral surface smooth; pectoral gland distinct, closer to axilla than to mid-ventral line; rear of thigh with a small femoral gland, around which densely arranged granules forming a granular patch.</p><p><bold>Colouration of holotype in life</bold>: Dorsal brown, a dark brown streak on dorsum of head and between the eyes; dark tubercles present on the dorsum, forming a U-marking, some dark tubercles scattered on the shoulder and posterior dorsum, flank of body scattered with some light brown tubercles; upper lip light brown; tympanic region brown; dorsal digits with dark brown transverse bands and three transverse skin ridges on the dorsal shank and thigh; ventral surface brown-black, pectoral gland yellowish; several yellowish spots on two sides of belly; lower surface of digits purple-grey; webs, palms and soles purple-grey; tip of digits, two metacarpal tubercle and inner metatarsal tubercle grey-white; nuptial pad brown; the tubercles at upper eyelid yellowish; pupils black; iris brownish.</p><p><bold>Colouration of holotype in preservation</bold>: Colour of dorsal surface fades to pale brown; ventral surface brown; the posterior of ventral surface of body; tip of digits, two metacarpal tubercles and inner metatarsal tubercle grey-white fades to white (Fig. <xref ref-type="fig" rid="F7618420">3</xref>).</p><p><bold>Variation</bold>: Measurements of the type series are shown in Suppl. material <xref ref-type="supplementary-material" rid="S7618385">1</xref>. In this new species, the females had larger bodies than male (Table <xref ref-type="table" rid="T7618439">2</xref>). In life, the diagnostic morphological characters of all paratypes were identical to those of the holotype (Fig. <xref ref-type="fig" rid="F7618424">4</xref>). However, colouration and stripe patterns differed amongst individuals. In CIB LB20210806055, the brown patches on dorsum are irregular (Fig. <xref ref-type="fig" rid="F7618424">4</xref>A), in the ventral surface, some dark tubercles on the throat and the tubercles on the thigh are white (Fig. <xref ref-type="fig" rid="F7618424">4</xref>B); in CIB LB20210806056, the brown patches forming an X-marking on the dorsum (Fig. <xref ref-type="fig" rid="F7618424">4</xref>C) and the colouration of ventral surface is lighter (Fig. <xref ref-type="fig" rid="F7618424">4</xref>D).</p><p><bold>Secondary sexual characters</bold>: The adult male with a single subgular vocal sac and brown nuptial pad present on the dorsal surface of the first finger (Fig. <xref ref-type="fig" rid="F7618416">2</xref>C).</p><p><bold>Advertisement call</bold>: The call description is based on recordings of the holotype CIB LB20210806054 (Fig. <xref ref-type="fig" rid="F7618428">5</xref>), calling from beneath a large stone in a streamlet and the ambient air temperature was 18.0°C. Each call consists of 16 – 20 (mean 17.3.5 ± 2.3, n = 3) notes. Call duration was 7690–11330 ms (mean 9068 ± 1974, n = 3). Call interval was 10980–15670 ms (mean 13325 ± 3316, n = 2). Each note had a duration of 129–348 ms (mean 249 ± 36, n = 52) and the intervals between notes 180–395 ms (mean 269 ± 42, n = 49). Amplitude modulation within the note was apparent, beginning with moderately high energy pulses, increasing slightly to a maximum by approximately mid-note and then decreasing towards the end of each note. The average dominant frequency was 1740 ± 168 Hz (1640 – 2330 Hz, n = 3).</p></sec><sec sec-type="Comparisons"><title>Comparisons</title><p>Comparative data of <italic><tp:taxon-name><tp:taxon-name-part taxon-name-part-type="genus" reg="Brachytarsophrys">Brachytarsophrys</tp:taxon-name-part><tp:taxon-name-part taxon-name-part-type="species" reg="qiannanensis">qiannanensis</tp:taxon-name-part></tp:taxon-name></italic> sp. nov. with other seven recognised congeners of <italic><tp:taxon-name><tp:taxon-name-part taxon-name-part-type="genus" reg="Brachytarsophrys">Brachytarsophrys</tp:taxon-name-part></tp:taxon-name></italic> are given in Suppl. material <xref ref-type="supplementary-material" rid="S7703778">2</xref></p><p><italic><tp:taxon-name><tp:taxon-name-part taxon-name-part-type="genus" reg="Brachytarsophrys">Brachytarsophrys</tp:taxon-name-part><tp:taxon-name-part taxon-name-part-type="species" reg="qiannanensis">qiannanensis</tp:taxon-name-part></tp:taxon-name></italic> sp. nov. differs from <italic><tp:taxon-name><tp:taxon-name-part taxon-name-part-type="genus" reg="Brachytarsophrys">B.</tp:taxon-name-part><tp:taxon-name-part taxon-name-part-type="species" reg="orientalis">orientalis</tp:taxon-name-part></tp:taxon-name></italic> by having a smaller body size , SVL 70.1 mm in male and 80.1 – 84.9 mm in females (vs. 76.8 – 82.7 mm in males, n = 7 and 88.6 mm in female); different webbing formula I (1) - (2<sup>+</sup>) II (2-) -(3-) III (2½) - (4-) IV (4<sup>++</sup>) - (2-) V in male and I (1½) - (2<sup>+</sup>) II (2-) - (3<sup>+</sup>) III (2½) - (4) IV (4<sup>++</sup>) - (2) V in female (vs. I (1½) - (2) II (1½) - (3) III (2½) - (4) IV (4) - (2) V in male and I (2) - (2<sup>+</sup>) II (1⅔) - (3) III (3-) - (4) IV (4<sup>+</sup>) -(2½) V in female); the male specimen with a brown nuptial pad present on the dorsal surface of the first finger (vs. dark brown nuptial pads present on the dorsal surface of the first two fingers)(<xref ref-type="bibr" rid="B7617924">Li et al. 2020</xref>).</p><p><italic><tp:taxon-name><tp:taxon-name-part taxon-name-part-type="genus" reg="Brachytarsophrys">Brachytarsophrys</tp:taxon-name-part><tp:taxon-name-part taxon-name-part-type="species" reg="qiannanensis">qiannanensis</tp:taxon-name-part></tp:taxon-name></italic> sp. nov. differs from <italic><tp:taxon-name><tp:taxon-name-part taxon-name-part-type="genus" reg="Brachytarsophrys">B.</tp:taxon-name-part><tp:taxon-name-part taxon-name-part-type="species" reg="popei">popei</tp:taxon-name-part></tp:taxon-name></italic> by having tongue feebly notched posteriorly (vs. deeply notched behind); nuptial pad of the male without spines on the dorsal surface of the first finger (vs. with black nuptial spines present on the dorsal bases of the first two fingers); webbing formula I (1) - (2<sup>+</sup>) II (2-) - (3-) III (2½) - (4-) IV (4<sup>++</sup>) - (2-) V in male and I (1½) - (2<sup>+</sup>) II (2-) - (3<sup>+</sup>) III (2½) - (4) IV (4<sup>++</sup>) - (2) V in female (vs. I (1½) - (2) II (1½) - (3) III (2½) - (3⅔) IV (3⅔) - (2) V in male and I (1½) - (2<sup>+</sup>) II (1½) - (3) III (2½) - (4-) IV (4-) - (2) V in female) (<xref ref-type="bibr" rid="B7618375">Zhao et al. 2014</xref>, <xref ref-type="bibr" rid="B7617924">Li et al. 2020</xref>, Suppl. material <xref ref-type="supplementary-material" rid="S7703778">2</xref>).</p><p><italic><tp:taxon-name><tp:taxon-name-part taxon-name-part-type="genus" reg="Brachytarsophrys">Brachytarsophrys</tp:taxon-name-part><tp:taxon-name-part taxon-name-part-type="species" reg="qiannanensis">qiannanensis</tp:taxon-name-part></tp:taxon-name></italic> sp. nov. differs from <italic><tp:taxon-name><tp:taxon-name-part taxon-name-part-type="genus" reg="Brachytarsophrys">B.</tp:taxon-name-part><tp:taxon-name-part taxon-name-part-type="species" reg="platyparietus">platyparietus</tp:taxon-name-part></tp:taxon-name></italic> by having a smaller size SVL 70.1 mm in male and 80.1 – 84.9 mm in three females (vs. 88.5 – 113.0 mm in males, n = 6 and 118.5 – 131.0 mm in female, n = 3); lateral fringes on toes narrow (vs. wide); brown nuptial pad without nuptial spines present on the dorsal surface of the first finger (vs. dark brown nuptial pads with black nuptial spines present on the dorsal bases of the first two fingers); webbing formula I (1) - (2<sup>+</sup>) II (2-) - (3-) III (2½) - (4-) IV (4<sup>++</sup>) - (2-) V in male and I (1½) - (2<sup>+</sup>) II (2-) - (3<sup>+</sup>) III (2½) - (4) IV (4<sup>++</sup>) - (2) V in female (vs. I (1½)-(2<sup>+</sup>) II (1½)-(3) III (2⅓)-(3⅔) IV(3⅔)-(2-) V in male and I (1½)-(2<sup>+</sup>) II (1½)-(3) III (2⅔)-(4-) IV (4-)-(2⅔) V) (<xref ref-type="bibr" rid="B7618196">Rao and Yang 1997</xref>, <xref ref-type="bibr" rid="B7617924">Li et al. 2020</xref>, Suppl. material <xref ref-type="supplementary-material" rid="S7703778">2</xref>).</p><p><italic><tp:taxon-name><tp:taxon-name-part taxon-name-part-type="genus" reg="Brachytarsophrys">Brachytarsophrys</tp:taxon-name-part><tp:taxon-name-part taxon-name-part-type="species" reg="qiannanensis">qiannanensis</tp:taxon-name-part></tp:taxon-name></italic> sp. nov. differs from <italic><tp:taxon-name><tp:taxon-name-part taxon-name-part-type="genus" reg="Brachytarsophrys">B.</tp:taxon-name-part><tp:taxon-name-part taxon-name-part-type="species" reg="feae">feae</tp:taxon-name-part></tp:taxon-name></italic> by having a smaller body size in male, SVL 70.1 mm (vs. 78.5 – 94.9 mm in males, n = 5); tibiotarsal articulation reaching to commissure of jaw when leg stretched forward both in male and females (vs. reaching to shoulder in females); brown nuptial pad present on the dorsal surface of the first finger (vs. dark brown nuptial pads present on the dorsal bases of the first two fingers); webbing formula I (1) - (2<sup>+</sup>) II (2-) - (3-) III (2½) - (4-) IV (4<sup>++</sup>) - (2-) V in male (VS. I (2)-(2<sup>++</sup>) II (2-)-(3)III (2⅔)-(4) IV (4)-(2⅔) V) (<xref ref-type="bibr" rid="B7617678">Boulenger 1887</xref>, <xref ref-type="bibr" rid="B7617924">Li et al. 2020</xref>, Suppl. material <xref ref-type="supplementary-material" rid="S7703778">2</xref>).</p><p><italic><tp:taxon-name><tp:taxon-name-part taxon-name-part-type="genus" reg="Brachytarsophrys">Brachytarsophrys</tp:taxon-name-part><tp:taxon-name-part taxon-name-part-type="species" reg="qiannanensis">qiannanensis</tp:taxon-name-part></tp:taxon-name></italic> sp. nov. further differs from <italic><tp:taxon-name><tp:taxon-name-part taxon-name-part-type="genus" reg="Brachytarsophrys">B.</tp:taxon-name-part><tp:taxon-name-part taxon-name-part-type="species" reg="feae">feae</tp:taxon-name-part></tp:taxon-name></italic> by having more notes of each call (16 – 20 notes vs. 4 – 5 notes); a longer call duration 7690–11330 ms (vs. 2256–35488 ms) and a higher dominant frequency 1640 – 2330 Hz (vs. 1378 Hz) (<xref ref-type="bibr" rid="B7699384">Wogan et al. 2004</xref>).</p><p><italic><tp:taxon-name><tp:taxon-name-part taxon-name-part-type="genus" reg="Brachytarsophrys">Brachytarsophrys</tp:taxon-name-part><tp:taxon-name-part taxon-name-part-type="species" reg="qiannanensis">qiannanensis</tp:taxon-name-part></tp:taxon-name></italic> sp. nov. differs from <italic><tp:taxon-name><tp:taxon-name-part taxon-name-part-type="genus" reg="Brachytarsophrys">B.</tp:taxon-name-part><tp:taxon-name-part taxon-name-part-type="species" reg="chuannanensis">chuannanensis</tp:taxon-name-part></tp:taxon-name></italic> by having a smaller body size SVL 70.1 mm in male (vs. 91.4 – 109.4 mm in males, n = 12); the male with brown nuptial pad on dorsal surface of the first finger (vs. dark brown nuptial pads present on the dorsal bases of the first two fingers); lateral fringes on toes of male wider (one third as broad as distal toe phalanx vs. one fifth)(<xref ref-type="bibr" rid="B7617798">Fei and Ye 2001</xref>, <xref ref-type="bibr" rid="B7617924">Li et al. 2020</xref>, Suppl. material <xref ref-type="supplementary-material" rid="S7703778">2</xref>).</p><p><italic><tp:taxon-name><tp:taxon-name-part taxon-name-part-type="genus" reg="Brachytarsophrys">Brachytarsophrys</tp:taxon-name-part><tp:taxon-name-part taxon-name-part-type="species" reg="qiannanensis">qiannanensis</tp:taxon-name-part></tp:taxon-name></italic> sp. nov. from <italic><tp:taxon-name><tp:taxon-name-part taxon-name-part-type="genus" reg="Brachytarsophrys">B.</tp:taxon-name-part><tp:taxon-name-part taxon-name-part-type="species" reg="carinense">carinense</tp:taxon-name-part></tp:taxon-name></italic> by having a smaller body size SVL 70.1 mm in male and 80.1 – 84.9 mm in females (vs. 91.6 – 123.0 mm in males, n= 4 and 124.0 – 168.0 mm, n = 3); by the absence of dermal ridges on dorsum (vs. present); tibiotarsal articulation reaching to commissure of jaw when leg stretched forward (vs. reaching to axilla in females and angle of mouth in males); webbing formula I (1) - (2<sup>+</sup>) II (2-) - (3-) III (2½) - (4-) IV (4<sup>++</sup>) - (2-) V in male (VS. I (1½)-(2<sup>++</sup>) II (2)-(3<sup>++</sup>) III (3)-(4) IV(4<sup>++</sup>)-(2½) V) (<xref ref-type="bibr" rid="B7617687">Boulenger 1889</xref>, <xref ref-type="bibr" rid="B7617924">Li et al. 2020</xref>, Suppl. material <xref ref-type="supplementary-material" rid="S7703778">2</xref>).</p><p><italic><tp:taxon-name><tp:taxon-name-part taxon-name-part-type="genus" reg="Brachytarsophrys">Brachytarsophrys</tp:taxon-name-part><tp:taxon-name-part taxon-name-part-type="species" reg="qiannanensis">qiannanensis</tp:taxon-name-part></tp:taxon-name></italic> sp. nov. differs from <italic><tp:taxon-name><tp:taxon-name-part taxon-name-part-type="genus" reg="Brachytarsophrys">B.</tp:taxon-name-part><tp:taxon-name-part taxon-name-part-type="species" reg="intermedia">intermedia</tp:taxon-name-part></tp:taxon-name></italic> by having a smaller body size (SVL 70.1 mm in male and 80.1 – 84.9 mm in females vs. 86.0 – 103.0 mm in males, n = 7 and 92.0 mm in female) and the absence of glandular folds on dorsum (vs. present) (<xref ref-type="bibr" rid="B7618283">Smith 1921</xref>, <xref ref-type="bibr" rid="B7617924">Li et al. 2020</xref>, Suppl. material <xref ref-type="supplementary-material" rid="S7703778">2</xref>).</p></sec></tp:treatment-sec><tp:treatment-sec sec-type="Etymology"><title>Etymology</title><p>The specific name <italic><tp:taxon-name><tp:taxon-name-part taxon-name-part-type="genus" reg="Brachytarsophrys"/><tp:taxon-name-part taxon-name-part-type="species" reg="qiannanensis">qiannanensis</tp:taxon-name-part></tp:taxon-name></italic> refers to the distribution of this species, Qiannan Autonomous Prefecture, the County to where the type locality of the species belongs. We propose the common English name “Qiannan short-legged toad” and Chinese name “Qian Nan Duan Tui Chan (黔南短腿蟾)”.</p></tp:treatment-sec><tp:treatment-sec sec-type="Distribution"><title>Distribution</title><p><italic><tp:taxon-name><tp:taxon-name-part taxon-name-part-type="genus" reg="Brachytarsophrys">Brachytarsophrys</tp:taxon-name-part><tp:taxon-name-part taxon-name-part-type="species" reg="qiannanensis">qiannanensis</tp:taxon-name-part></tp:taxon-name></italic> sp. nov. is known from the type locality, Libo County, Guizhou Province, China at elevations between 1100 – 1200 m a.s.l.</p></tp:treatment-sec><tp:treatment-sec sec-type="Ecology"><title>Ecology</title><p><italic><tp:taxon-name><tp:taxon-name-part taxon-name-part-type="genus" reg="Brachytarsophrys">Brachytarsophrys</tp:taxon-name-part><tp:taxon-name-part taxon-name-part-type="species" reg="qiannanensis">qiannanensis</tp:taxon-name-part></tp:taxon-name></italic> sp. nov. inhabits a mountain stream (Fig. <xref ref-type="fig" rid="F7618436">6</xref>) covered by evergreen broadleaf forest, there being only a small amount of water on the surface of the stream. Advertisement call of males can be heard from beneath the rocks at night and the females were frequently found near large rocks.</p></tp:treatment-sec><tp:treatment-sec><!--Section generated to contain objects referenced in tp:taxon-treatment.--><table-wrap id="T7618439" position="float" orientation="portrait"><label>Table 2.</label><caption><p>Measurements of the adult specimens of <italic><tp:taxon-name><tp:taxon-name-part taxon-name-part-type="genus" reg="Brachytarsophrys">Brachytarsophrys</tp:taxon-name-part><tp:taxon-name-part taxon-name-part-type="species" reg="qiannanensis">qiannanensis</tp:taxon-name-part></tp:taxon-name></italic> sp. nov. Units are given in mm. See abbreviations for the morphological characters in Materials and Methods section.</p></caption><table rules="all" border="0"><tbody><tr><td rowspan="2" colspan="1">
              <bold>Measurement</bold>
            </td><td rowspan="2" colspan="1">
              <bold>Male (n = 1)</bold>
            </td><td rowspan="1" colspan="2">
              <bold>Females (n = 3)</bold>
            </td></tr><tr><td rowspan="1" colspan="1">Range</td><td rowspan="1" colspan="1">Mean ± SD</td></tr><tr><td rowspan="1" colspan="1">SVL</td><td rowspan="1" colspan="1">70.1</td><td rowspan="1" colspan="1">80.1 – 84.9</td><td rowspan="1" colspan="1">82.5 ± 2.4</td></tr><tr><td rowspan="1" colspan="1">HDL</td><td rowspan="1" colspan="1">18.9</td><td rowspan="1" colspan="1">20.6 – 24.8</td><td rowspan="1" colspan="1">22.0 ± 2.4</td></tr><tr><td rowspan="1" colspan="1">HDW</td><td rowspan="1" colspan="1">32.2</td><td rowspan="1" colspan="1">34.4 – 38.8</td><td rowspan="1" colspan="1">36.5 ± 2.2</td></tr><tr><td rowspan="1" colspan="1">SL</td><td rowspan="1" colspan="1">8.1</td><td rowspan="1" colspan="1">9.0 – 10.3</td><td rowspan="1" colspan="1">9.6 ± 0.7</td></tr><tr><td rowspan="1" colspan="1">IND</td><td rowspan="1" colspan="1">7.8</td><td rowspan="1" colspan="1">7.8 – 8.4</td><td rowspan="1" colspan="1">8.1 ± 0.3</td></tr><tr><td rowspan="1" colspan="1">IOD</td><td rowspan="1" colspan="1">9.4</td><td rowspan="1" colspan="1">9.2 – 11.3</td><td rowspan="1" colspan="1">10.5 ± 1.1</td></tr><tr><td rowspan="1" colspan="1">UEW</td><td rowspan="1" colspan="1">4.1</td><td rowspan="1" colspan="1">5.4 – 6.0</td><td rowspan="1" colspan="1">5.6 ± 0.3</td></tr><tr><td rowspan="1" colspan="1">ED</td><td rowspan="1" colspan="1">5.9</td><td rowspan="1" colspan="1">6.2 – 7.2</td><td rowspan="1" colspan="1">6.7 ± 0.5</td></tr><tr><td rowspan="1" colspan="1">TYD</td><td rowspan="1" colspan="1">4.1</td><td rowspan="1" colspan="1">3.0 – 4.1</td><td rowspan="1" colspan="1">3.7 ± 0.6</td></tr><tr><td rowspan="1" colspan="1">LAL</td><td rowspan="1" colspan="1">29.5</td><td rowspan="1" colspan="1">32.8 – 34.2</td><td rowspan="1" colspan="1">33.5 ± 0.7</td></tr><tr><td rowspan="1" colspan="1">LW</td><td rowspan="1" colspan="1">6.4</td><td rowspan="1" colspan="1">6.0 – 6.5</td><td rowspan="1" colspan="1">6.3 ± 0.2</td></tr><tr><td rowspan="1" colspan="1">THL</td><td rowspan="1" colspan="1">29.6</td><td rowspan="1" colspan="1">28.5 – 34.8</td><td rowspan="1" colspan="1">31.7 ± 3.2</td></tr><tr><td rowspan="1" colspan="1">TL</td><td rowspan="1" colspan="1">29.4</td><td rowspan="1" colspan="1">29.4 – 31.4</td><td rowspan="1" colspan="1">30.3 ± 1.0</td></tr><tr><td rowspan="1" colspan="1">TW</td><td rowspan="1" colspan="1">10.3</td><td rowspan="1" colspan="1">9.7 – 10.6</td><td rowspan="1" colspan="1">10.2 ± 0.5</td></tr><tr><td rowspan="1" colspan="1">TFL</td><td rowspan="1" colspan="1">41.9</td><td rowspan="1" colspan="1">42.7 – 44.8</td><td rowspan="1" colspan="1">43.6 ± 1.1</td></tr><tr><td rowspan="1" colspan="1">FL</td><td rowspan="1" colspan="1">32.6</td><td rowspan="1" colspan="1">31.8 – 32.3</td><td rowspan="1" colspan="1">32.0 ± 0.3</td></tr></tbody></table></table-wrap><supplementary-material xmlns:xlink="http://www.w3.org/1999/xlink" id="S7618385" orientation="portrait" position="float" xlink:type="simple"><object-id content-type="arpha" xlink:type="simple">C6F96A62-1E8F-5DA2-A424-1436328DBEC4</object-id><object-id content-type="doi" xlink:type="simple">10.3897/BDJ.10.e79984.suppl1</object-id><label>Supplementary material 1</label><caption><p>Measurements of the adult specimens of <italic><tp:taxon-name><tp:taxon-name-part taxon-name-part-type="genus" reg="Brachytarsophrys">Brachytarsophrys</tp:taxon-name-part><tp:taxon-name-part taxon-name-part-type="species" reg="qiannanensis">qiannanensis</tp:taxon-name-part></tp:taxon-name></italic> sp. nov.</p></caption><statement content-type="dataType"><label>Data type</label><p>morphological</p></statement><statement content-type="notes"><label>Brief description</label><p>Measurements of the adult specimens of <italic><tp:taxon-name><tp:taxon-name-part taxon-name-part-type="genus" reg="Brachytarsophrys">Brachytarsophrys</tp:taxon-name-part><tp:taxon-name-part taxon-name-part-type="species" reg="qiannanensis">qiannanensis</tp:taxon-name-part></tp:taxon-name></italic> sp. nov. Units are in mm. See abbreviations for the morphological characters in Materials and Methods section.</p></statement><p>File: oo_623666.xlsx</p><media xlink:href="bdj-10-e79984-s001.xlsx" mimetype="Microsoft Excel Document" mime-subtype="xlsx" position="float" orientation="portrait" xlink:type="simple"><uri content-type="original_file" xlink:type="simple">https://binary.pensoft.net/file/623666</uri></media><attrib specific-use="authors">Shize Li, Jing Liu, Guiping Yang, Gang Wei, HaiJun Su</attrib></supplementary-material><fig id="F7618416" position="float" orientation="portrait"><object-id xmlns:xlink="http://www.w3.org/1999/xlink" content-type="arpha" xlink:type="simple">B27B0FE5-1183-5D31-8F80-480A4C37B0B5</object-id><object-id xmlns:xlink="http://www.w3.org/1999/xlink" content-type="doi" xlink:type="simple">10.3897/BDJ.10.e79984.figure2</object-id><label>Figure 2.</label><caption><p>Photos of the holotype CIB LB20210806054 of <italic><tp:taxon-name><tp:taxon-name-part taxon-name-part-type="genus" reg="Brachytarsophrys">Brachytarsophrys</tp:taxon-name-part><tp:taxon-name-part taxon-name-part-type="species" reg="qiannanensis">qiannanensis</tp:taxon-name-part></tp:taxon-name></italic> sp. nov. in life. <bold>A</bold> dorsal view; <bold>B</bold> ventral view; <bold>C</bold> dorsal view of hand (insert: the nuptial pad on the dorsal surface of the first finger); <bold>D</bold> ventral view of hand; <bold>E</bold> ventral view of foot.</p></caption><graphic xmlns:xlink="http://www.w3.org/1999/xlink" xlink:href="bdj-10-e79984-g002.jpg" position="float" id="oo_645613.jpg" orientation="portrait" xlink:type="simple"><uri content-type="original_file" xlink:type="simple">https://binary.pensoft.net/fig/645613</uri></graphic></fig><fig id="F7618420" position="float" orientation="portrait"><object-id xmlns:xlink="http://www.w3.org/1999/xlink" content-type="arpha" xlink:type="simple">ABFDDE74-7C9F-5615-BDE0-07B532AD7DD8</object-id><object-id xmlns:xlink="http://www.w3.org/1999/xlink" content-type="doi" xlink:type="simple">10.3897/BDJ.10.e79984.figure3</object-id><label>Figure 3.</label><caption><p>The holotype specimen CIB LB20210806054 of <italic><tp:taxon-name><tp:taxon-name-part taxon-name-part-type="genus" reg="Brachytarsophrys">Brachytarsophrys</tp:taxon-name-part><tp:taxon-name-part taxon-name-part-type="species" reg="qiannanensis">qiannanensis</tp:taxon-name-part></tp:taxon-name></italic> sp. nov. in preservative. <bold>A</bold> dorsal view; <bold>B</bold> ventral view; <bold>C</bold> view of oral cavity; <bold>D</bold> lateral view; <bold>E</bold> ventral view of hand; <bold>F</bold> ventral view of foot.</p></caption><graphic xmlns:xlink="http://www.w3.org/1999/xlink" xlink:href="bdj-10-e79984-g003.jpg" position="float" id="oo_623672.jpg" orientation="portrait" xlink:type="simple"><uri content-type="original_file" xlink:type="simple">https://binary.pensoft.net/fig/623672</uri></graphic></fig><fig id="F7618424" position="float" orientation="portrait"><object-id xmlns:xlink="http://www.w3.org/1999/xlink" content-type="arpha" xlink:type="simple">82E14ED4-F0F9-56DB-9904-F77BC6F48C9E</object-id><object-id xmlns:xlink="http://www.w3.org/1999/xlink" content-type="doi" xlink:type="simple">10.3897/BDJ.10.e79984.figure4</object-id><label>Figure 4.</label><caption><p>Colour variation <italic><tp:taxon-name><tp:taxon-name-part taxon-name-part-type="genus" reg="Brachytarsophrys">Brachytarsophrys</tp:taxon-name-part><tp:taxon-name-part taxon-name-part-type="species" reg="qiannanensis">qiannanensis</tp:taxon-name-part></tp:taxon-name></italic> sp. nov. in life <bold>A</bold> dorsal view of the female specimen CIB LB20210806055; <bold>B</bold> ventral view of the female specimen CIB LB20210806055; <bold>C</bold> dorsal view of the specimen the female specimen CIB LB20210806055; <bold>D</bold> ventral view of the female specimen CIB LB20210806056.</p></caption><graphic xmlns:xlink="http://www.w3.org/1999/xlink" xlink:href="bdj-10-e79984-g004.jpg" position="float" id="oo_623673.jpg" orientation="portrait" xlink:type="simple"><uri content-type="original_file" xlink:type="simple">https://binary.pensoft.net/fig/623673</uri></graphic></fig><fig id="F7618428" position="float" orientation="portrait"><object-id xmlns:xlink="http://www.w3.org/1999/xlink" content-type="arpha" xlink:type="simple">4E6824B5-8E6D-51A6-A405-404D4D6C441D</object-id><object-id xmlns:xlink="http://www.w3.org/1999/xlink" content-type="doi" xlink:type="simple">10.3897/BDJ.10.e79984.figure5</object-id><label>Figure 5.</label><caption><p>Visualisation of advertisement calls of <italic><tp:taxon-name><tp:taxon-name-part taxon-name-part-type="genus" reg="Brachytarsophrys">Brachytarsophrys</tp:taxon-name-part><tp:taxon-name-part taxon-name-part-type="species" reg="qiannanensis">qiannanensis</tp:taxon-name-part></tp:taxon-name></italic> sp. nov. <bold>A</bold> waveform showing one note; <bold>B</bold> sonogram showing one note; <bold>C</bold> waveform showing 20 notes of one call; <bold>D</bold> sonogram showing 20 notes of one call (A and B are the same note, C and D are the same call).</p></caption><graphic xmlns:xlink="http://www.w3.org/1999/xlink" xlink:href="bdj-10-e79984-g005.jpg" position="float" id="oo_623674.jpg" orientation="portrait" xlink:type="simple"><uri content-type="original_file" xlink:type="simple">https://binary.pensoft.net/fig/623674</uri></graphic></fig><supplementary-material xmlns:xlink="http://www.w3.org/1999/xlink" id="S7703778" orientation="portrait" position="float" xlink:type="simple"><object-id content-type="arpha" xlink:type="simple">4AC1AA56-22AA-51BD-B7A9-ACCD2E8C20AD</object-id><object-id content-type="doi" xlink:type="simple">10.3897/BDJ.10.e79984.suppl2</object-id><label>Supplementary material 2</label><caption><p>Diagnostic characters separating the new species from other species of <italic><tp:taxon-name><tp:taxon-name-part taxon-name-part-type="genus" reg="Brachytarsophrys">Brachytarsophrys</tp:taxon-name-part></tp:taxon-name></italic></p></caption><statement content-type="dataType"><label>Data type</label><p>morphological</p></statement><statement content-type="notes"><label>Brief description</label><p>Diagnostic characters separating the new species described in this study from other species of <italic><tp:taxon-name><tp:taxon-name-part taxon-name-part-type="genus" reg="Brachytarsophrys">Brachytarsophrys</tp:taxon-name-part></tp:taxon-name></italic> (/ = not available).</p></statement><p>File: oo_647524.xlsx</p><media xlink:href="bdj-10-e79984-s002.xlsx" mimetype="Microsoft Excel Document" mime-subtype="xlsx" position="float" orientation="portrait" xlink:type="simple"><uri content-type="original_file" xlink:type="simple">https://binary.pensoft.net/file/647524</uri></media><attrib specific-use="authors">Shize Li, Jing Liu, Guiping Yang, Gang Wei, Haijun Su</attrib></supplementary-material><fig id="F7618436" position="float" orientation="portrait"><object-id xmlns:xlink="http://www.w3.org/1999/xlink" content-type="arpha" xlink:type="simple">8F993AC9-D0E4-5D9B-AD6C-00F6107ABFB0</object-id><object-id xmlns:xlink="http://www.w3.org/1999/xlink" content-type="doi" xlink:type="simple">10.3897/BDJ.10.e79984.figure6</object-id><label>Figure 6.</label><caption><p>Habitat of <italic><tp:taxon-name><tp:taxon-name-part taxon-name-part-type="genus" reg="Brachytarsophrys">Brachytarsophrys</tp:taxon-name-part><tp:taxon-name-part taxon-name-part-type="species" reg="qiannanensis">qiannanensis</tp:taxon-name-part></tp:taxon-name></italic> sp. nov. in the type locality, Libo County, Guizhou Province, China.</p></caption><graphic xmlns:xlink="http://www.w3.org/1999/xlink" xlink:href="bdj-10-e79984-g006.jpg" position="float" id="oo_623675.jpg" orientation="portrait" xlink:type="simple"><uri content-type="original_file" xlink:type="simple">https://binary.pensoft.net/fig/623675</uri></graphic></fig></tp:treatment-sec><ref-list><ref id="B7617924"><element-citation xmlns:xlink="http://www.w3.org/1999/xlink" publication-type="article" xlink:type="simple"><person-group person-group-type="author"><name name-style="western"><surname>Li</surname><given-names>Y</given-names></name><name name-style="western"><surname>Zhang</surname><given-names>DD</given-names></name><name name-style="western"><surname>Lyu</surname><given-names>ZT</given-names></name><name name-style="western"><surname>Wang</surname><given-names>J</given-names></name><name name-style="western"><surname>Li</surname><given-names>YL</given-names></name><name name-style="western"><surname>Liu</surname><given-names>ZY</given-names></name><name name-style="western"><surname>Chen</surname><given-names>HH</given-names></name><name name-style="western"><surname>Rao</surname><given-names>DQ</given-names></name><name name-style="western"><surname>Jin</surname><given-names>ZF</given-names></name><name name-style="western"><surname>Zhang</surname><given-names>CY</given-names></name><name name-style="western"><surname>Wang</surname><given-names>YY</given-names></name></person-group><year>2020</year><article-title>Review of the genus <italic><tp:taxon-name><tp:taxon-name-part taxon-name-part-type="genus" reg="Brachytarsophrys">Brachytarsophrys</tp:taxon-name-part></tp:taxon-name></italic> (<tp:taxon-name><tp:taxon-name-part taxon-name-part-type="order">Anura</tp:taxon-name-part></tp:taxon-name>: <tp:taxon-name><tp:taxon-name-part taxon-name-part-type="family">Megophryidae</tp:taxon-name-part></tp:taxon-name>), with revalidation of <italic><tp:taxon-name><tp:taxon-name-part taxon-name-part-type="genus" reg="Brachytarsophrys">Brachytarsophrys</tp:taxon-name-part><tp:taxon-name-part taxon-name-part-type="species" reg="platyparietus">platyparietus</tp:taxon-name-part></tp:taxon-name></italic> and description of a new species from China</article-title><source>Zoological Research</source><volume>41</volume><issue>2</issue><fpage>105</fpage><lpage>122</lpage><pub-id pub-id-type="doi">10.24272/j.issn.2095-8137.2020.033</pub-id></element-citation></ref><ref id="B7618375"><element-citation xmlns:xlink="http://www.w3.org/1999/xlink" publication-type="article" xlink:type="simple"><person-group person-group-type="author"><name name-style="western"><surname>Zhao</surname><given-names>J</given-names></name><name name-style="western"><surname>Yang</surname><given-names>JH</given-names></name><name name-style="western"><surname>Chen</surname><given-names>GH</given-names></name><name name-style="western"><surname>Chen</surname><given-names>CQ</given-names></name><name name-style="western"><surname>Wang</surname><given-names>YY</given-names></name></person-group><year>2014</year><article-title>Description of a new species of the genus <italic><tp:taxon-name><tp:taxon-name-part taxon-name-part-type="genus" reg="Brachytarsophrys">Brachytarsophrys</tp:taxon-name-part></tp:taxon-name></italic> Tian and Hu, 1983 (<tp:taxon-name><tp:taxon-name-part taxon-name-part-type="class">Amphibia</tp:taxon-name-part></tp:taxon-name>: <tp:taxon-name><tp:taxon-name-part taxon-name-part-type="order">Anura</tp:taxon-name-part></tp:taxon-name>: <tp:taxon-name><tp:taxon-name-part taxon-name-part-type="family">Megophryidae</tp:taxon-name-part></tp:taxon-name>) from southern China based on molecular and morphological data</article-title><source>Asian Herpetological Research</source><volume>5</volume><fpage>150</fpage><lpage>160</lpage><pub-id pub-id-type="doi">10.3724/SP.J.1245.2014.00150</pub-id></element-citation></ref><ref id="B7618196"><element-citation xmlns:xlink="http://www.w3.org/1999/xlink" publication-type="article" xlink:type="simple"><person-group person-group-type="author"><name name-style="western"><surname>Rao</surname><given-names>DQ</given-names></name><name name-style="western"><surname>Yang</surname><given-names>DT</given-names></name></person-group><year>1997</year><article-title>The karyotypes of <tp:taxon-name><tp:taxon-name-part taxon-name-part-type="subfamily">Megophryinae</tp:taxon-name-part></tp:taxon-name> (<tp:taxon-name><tp:taxon-name-part taxon-name-part-type="family">Pelobatidae</tp:taxon-name-part></tp:taxon-name>) with a discussion on their classification and phylogenetic relationships</article-title><source>Asian Herpetological Research</source><volume>7</volume><fpage>93</fpage><lpage>102</lpage><pub-id pub-id-type="doi">10.5962/bhl.part.18858</pub-id></element-citation></ref><ref id="B7617678"><element-citation xmlns:xlink="http://www.w3.org/1999/xlink" publication-type="article" xlink:type="simple"><person-group person-group-type="author"><name name-style="western"><surname>Boulenger</surname><given-names>GA</given-names></name></person-group><year>1887</year><article-title>Description of a new frog of the genus <italic><tp:taxon-name><tp:taxon-name-part taxon-name-part-type="genus" reg="Megalophrys">Megalophrys</tp:taxon-name-part></tp:taxon-name></italic></article-title><source>Annali del Museo Civico di Storia Naturale di Genova</source><volume>4</volume><fpage>512</fpage><lpage>513</lpage></element-citation></ref><ref id="B7699384"><element-citation xmlns:xlink="http://www.w3.org/1999/xlink" publication-type="article" xlink:type="simple"><person-group person-group-type="author"><name name-style="western"><surname>Wogan</surname><given-names>G O U</given-names></name><name name-style="western"><surname>Lwin</surname><given-names>K S</given-names></name><name name-style="western"><surname>Win</surname><given-names>H</given-names></name><name name-style="western"><surname>Thin</surname><given-names>T</given-names></name><name name-style="western"><surname>Shein</surname><given-names>A K</given-names></name><name name-style="western"><surname>Tun</surname><given-names>H</given-names></name></person-group><year>2004</year><article-title>The advertisement call of <italic><tp:taxon-name><tp:taxon-name-part taxon-name-part-type="genus" reg="Brachytarsophrys">Brachytarsophrys</tp:taxon-name-part><tp:taxon-name-part taxon-name-part-type="species" reg="feae">feae</tp:taxon-name-part></tp:taxon-name></italic> (Boulenger,1897) (<tp:taxon-name><tp:taxon-name-part taxon-name-part-type="order">Anura</tp:taxon-name-part></tp:taxon-name>:<tp:taxon-name><tp:taxon-name-part taxon-name-part-type="family">Megophryidae</tp:taxon-name-part></tp:taxon-name>)</article-title><source>Proceedings of the California Academy of Sciences</source><volume>55</volume><fpage>251</fpage><lpage>254</lpage></element-citation></ref><ref id="B7617798"><element-citation xmlns:xlink="http://www.w3.org/1999/xlink" publication-type="book" xlink:type="simple"><person-group person-group-type="author"><name name-style="western"><surname>Fei</surname><given-names>L</given-names></name><name name-style="western"><surname>Ye</surname><given-names>CY</given-names></name></person-group><year>2001</year><source>The Color Handbook of the Amphibians of Sichuan</source><publisher-name>Chinese Forestry Press</publisher-name><publisher-loc>Beijing</publisher-loc><size units="page">138</size></element-citation></ref><ref id="B7617687"><element-citation xmlns:xlink="http://www.w3.org/1999/xlink" publication-type="article" xlink:type="simple"><person-group person-group-type="author"><name name-style="western"><surname>Boulenger</surname><given-names>GA</given-names></name></person-group><year>1889</year><article-title>Description of a new batrachian of the genus <italic><tp:taxon-name><tp:taxon-name-part taxon-name-part-type="genus" reg="Leptobrachium">Leptobrachium</tp:taxon-name-part></tp:taxon-name></italic>, obtained by M. L. Fea in the Karens Mountains, Burma</article-title><source>Annali del Museo Civico di Storia Naturale di Genova</source><volume>7</volume><fpage>748</fpage><lpage>750</lpage></element-citation></ref><ref id="B7618283"><element-citation xmlns:xlink="http://www.w3.org/1999/xlink" publication-type="article" xlink:type="simple"><person-group person-group-type="author"><name name-style="western"><surname>Smith</surname><given-names>MA</given-names></name></person-group><year>1921</year><article-title>New or little-known reptiles and batrachians from southern Annam (Indo-China)</article-title><source>Proceedings of the Zoological Society of London</source><fpage>423</fpage><lpage>440</lpage><pub-id pub-id-type="doi">10.1111/j.1096-3642.1921.tb03271.x</pub-id></element-citation></ref></ref-list></tp:taxon-treatment>
