# Supplementary material for: A new toad species of the genus Brachytarsophrys Tian & Hu, 1983 (Anura, Megophryidae) from Guizhou Province, China
Source: Biodivers Data J. 2022 Feb 18;10:e79984. doi: 10.3897/BDJ.10.e79984 (PMC8881434; doi:10.3897/BDJ.10.e79984)
Supplement: Supplementary material 1 — Measurements of the adult specimens of Brachytarsophrysqiannanensis sp. nov. [file bdj-10-e79984-s001.xlsx]

## Sheet: Sheet1
Table S1. Measurements of the adult specimens of Brachytarsophrys qiannanensis sp. nov. Units are in mm. See abbreviations for the morphological characters in Materials and Methods section.
Specis	Voucher	Sex	SVL	HDL	HDW	SL	IND	IOD	UEW	ED	TYD	LAL	LW	THL	TL	TW	TFL	FL
Brachytarsophrys qiannanensis sp. nov.	CIB LB202010806054	male	70.14	18.94	32.21	8.06	7.83	9.41	4.12	5.94	4.12	29.48	6.41	29.63	29.38	10.28	41.85	32.58
Brachytarsophrys qiannanensis sp. nov.	CIB LB202010806055	female	80.14	20.61	36.24	8.97	8.27	10.94	5.98	7.22	4.14	33.43	6.46	31.88	30.03	9.72	44.82	31.8
Brachytarsophrys qiannanensis sp. nov.	CIB LB202010806056	female	84.85	24.77	38.78	10.28	8.35	11.25	5.53	6.56	3.02	34.18	6.35	34.84	31.44	10.41	42.66	31.89
Brachytarsophrys qiannanensis sp. nov.	CIB LB202010806057	female	82.6	20.76	34.44	9.48	7.8	9.22	5.39	6.23	3.93	32.83	5.97	28.49	29.43	10.62	43.33	32.34
