# Supplementary material for: A new toad species of the genus Brachytarsophrys Tian & Hu, 1983 (Anura, Megophryidae) from Guizhou Province, China
Source: Biodivers Data J. 2022 Feb 18;10:e79984. doi: 10.3897/BDJ.10.e79984 (PMC8881434; doi:10.3897/BDJ.10.e79984)
Supplement: Supplementary material 3 — Mean uncorrected genetic p-distance of the 16S gene between samples [file bdj-10-e79984-s003.xls]

## Sheet: MatrixOutput
ID	Species	1	2	3	4	5
1	Brachytarsophrys qiannansis sp. nov.
2	Brachytarsophrys popei	0.021
3	Brachytarsophrys platyparietus	0.071	0.082
4	Brachytarsophrys feae	0.028	0.036	0.067
5	Brachytarsophrys chuannanensis	0.038	0.045	0.07	0.032
6	Brachytarsophrys carinense	0.091	0.089	0.055	0.079	0.089

## Sheet: Caption
Table. Estimates of Evolutionary Divergence over Sequence Pairs between Groups
The number of base substitutions per site from averaging over all sequence pairs between groups are shown. Analyses were conducted using the Kimura 2-parameter model [1]. The analysis involved 13 nucleotide sequences. All ambiguous positions were removed for each sequence pair. There were a total of 521 positions in the final dataset. Evolutionary analyses were conducted in MEGA6 [2].
1. Kimura M. (1980). A simple method for estimating evolutionary rate of base substitutions through comparative studies of nucleotide sequences. Journal of Molecular Evolution 16:111-120.
2. Tamura K., Stecher G., Peterson D., Filipski A., and Kumar S. (2013). MEGA6: Molecular Evolutionary Genetics Analysis version 6.0. Molecular Biology and Evolution30: 2725-2729.
Disclaimer: Although utmost care has been taken to ensure the correctness of the caption, the caption text is provided "as is" without any warranty of any kind. Authors advise the user to carefully check the caption prior to its use for any purpose and report any errors or problems to the authors immediately (www.megasoftware.net). In no event shall the authors and their employers be liable for a…
