# Supplementary material for: A new toad species of the genus Brachytarsophrys Tian & Hu, 1983 (Anura, Megophryidae) from Guizhou Province, China
Source: Biodivers Data J. 2022 Feb 18;10:e79984. doi: 10.3897/BDJ.10.e79984 (PMC8881434; doi:10.3897/BDJ.10.e79984)
Supplement: Supplementary material 4 — Mean uncorrected genetic p-distance of the COI gene between samples [file bdj-10-e79984-s004.xls]

## Sheet: sheet1
Table S2. Uncorrected p-distances between the Brachytarsophrys species based on the COI gene sequences.
ID	Species	1	2	3	4	5	6	7
1	Brachytarsophrys qiannanensis sp. nov.
2	Brachytarsophrys orientalis	0.049
3	Brachytarsophrys popei	0.057	0.043
4	Brachytarsophrys platyparietus	0.079	0.091	0.081
5	Brachytarsophrys feae	0.099	0.103	0.115	0.074
6	Brachytarsophrys chuannanensis	0.083	0.091	0.093	0.063	0.068
7	Brachytarsophrys carinense	0.182	0.182	0.18	0.166	0.177	0.166
8	Brachytarsophrys intermedia	0.191	0.181	0.18	0.183	0.175	0.187	0.137
