# Supplementary material for: A new toad species of the genus Brachytarsophrys Tian & Hu, 1983 (Anura, Megophryidae) from Guizhou Province, China
Source: Biodivers Data J. 2022 Feb 18;10:e79984. doi: 10.3897/BDJ.10.e79984 (PMC8881434; doi:10.3897/BDJ.10.e79984)
Supplement: Supplementary material 5 — Mean uncorrected genetic p-distance of the Cytb gene between samples [file bdj-10-e79984-s005.xls]

## Sheet: sheet1
Table S3. Uncorrected p-distances between the Brachytarsophrys species based on the Cytb gene sequences.
ID	Species	1	2	3	4	5	6
1	Brachytarsophrys qiannanensis sp. nov.
2	Brachytarsophrys orientalis	0.066
3	Brachytarsophrys popei	0.074	0.033
4	Brachytarsophrys platyparietus	0.094	0.096	0.096
5	Brachytarsophrys feae	0.107	0.104	0.104	0.085
6	Brachytarsophrys carinense	0.167	0.17	0.167	0.191	0.186
7	Brachytarsophrys intermedia	0.186	0.18	0.186	0.178	0.175	0.131
